# Supplementary material for: Leptin Unveiled: A Potential Biomarker for Acute Coronary Syndrome with Implications for Tailored Therapy in Patients with Type 2 Diabetes—Systematic Review and Meta-Analysis
Source: Int J Mol Sci. 2025 Apr 22;26(9):3925. doi: 10.3390/ijms26093925 (PMC12071474; doi:10.3390/ijms26093925)
Supplement: Supplementary file 1 [file ijms-26-03925-s001.zip]

Archive with 3 entries (3 files):
- PRISMA_2020_checklist.pdf
- Supplementary Table S1.pdf
- Supplementary Table S2 - Quality assessment.pdf
